# Supplementary material for: Real-Life Effectiveness of Subcutaneous Immune Therapy with Carbamylated Monomeric Allergoids on Mite, Grass, and Pellitory Respiratory Allergy: A Retrospective Study
Source: J Clin Med. 2022 Dec 12;11(24):7384. doi: 10.3390/jcm11247384 (PMC9781390; doi:10.3390/jcm11247384)
Supplement: Supplementary file 1 [file jcm-11-07384-s001.zip]

Archive with 9 entries (8 files):
- supplementary files/
- supplementary files/.DS_Store
- __MACOSX/supplementary files/._.DS_Store
- supplementary files/Supplementary file 3_asthma questionnaire.pdf
- __MACOSX/supplementary files/._Supplementary file 3_asthma questionnaire.pdf
- supplementary files/Supplementary file 2_rhinocongiunctivitis questionnaire.pdf
- __MACOSX/supplementary files/._Supplementary file 2_rhinocongiunctivitis questionnaire.pdf
- supplementary files/supplementary file 1 _data shit.pdf
- __MACOSX/supplementary files/._supplementary file 1 _data shit.pdf
